# Supplementary material for: Mice lacking β-arrestin-2 in melanocortin 4 receptor–expressing neurons show marked metabolic deficits
Source: JCI Insight. 2026 Apr 21;11(11):e202213. doi: 10.1172/jci.insight.202213 (PMC13313541; doi:10.1172/jci.insight.202213)
Supplement: Supporting data values [file jciinsight-11-202213-s086.xlsx]

## Sheet: Figure 1
	A
	mRNA expression
	Control	MC4R-barr2-KO
	0.972053	0.0850547
	1.12029	0.0874848
	1.07898	0.0947752
	0.828676	0.0850547
Mean	1	0.0880923
SEM	0.0650902	0.00230008
N	4	4
Stdev	0.13018	0.00460017
Ttest	8.27823e-06
B	Body weight																		Control				MC4R-barr2-KO				Con vs barr2KO
Age	Control									MC4R-barr2-KO								Age	Mean	SEM	N	Stdev	Mean	SEM	N	Stdev	Ttest
4	18.2	16.3	19	19.8	18.7	19.5	15.7	17.8	18.5	20.7	18.9	19	19	16.6	15.6	20		4	18.1667	0.460072	9	1.38022	18.5429	0.685863	7	1.81462	0.644105
5	19.7	17.4	21.9	21.7	20.4	21.8	18.1	19.7	19.8	22.5	20.8	19.7	21	20.9	19.9	20.8		5	20.0556	0.533102	9	1.59931	20.8	0.34365	7	0.909212	0.29148
6	20.8	19.7	23.9	22.2	23.3	24.5	19.9	21.2	21	24.4	22.3	22.7	22.8	22.8	22.1	22.6		6	21.8333	0.578792	9	1.73638	22.8143	0.282361	7	0.747058	0.186341
7	21.9	21.4	24.8	23.1	24.4	25.5	21	21.7	21.9	22.7	23.8	23.9	23.7	24.6	24.6	23.5		7	22.8556	0.552044	9	1.65613	23.8286	0.248533	7	0.657557	0.166788
8	22.6	22.5	25.8	23.6	25.7	27	21.4	23.2	22.4	28.1	25.1	24.8	24.9	24.5	25.5	24.8		8	23.8	0.635741	9	1.90722	25.3857	0.467225	7	1.23616	0.0777844
9	23.2	23.8	25.8	23.8	25.6	27.3	21	23.3	22.6	30.4	27.6	25.5	25.2	24	25.7	25.6		9	24.0444	0.632919	9	1.89876	26.2857	0.794154	7	2.10113	0.0420641
10	22.9	23.6	26.2	24.1	25.6	26	23	22.8	22.2	30.8	28	24.8	25.3			24.8		10	24.0444	0.506105	9	1.51831	26.74	1.17627	5	2.63021	0.0297503
11	23.8	25.5	25.4	23.7	26.1	23	24.4	23	23	33.5	31	25.1	25.8	29.6	25.8			11	24.2111	0.399807	9	1.19942	28.4667	1.39754	6	3.42325	0.00409004
12	24.9	26.7	27.4	26.1	28.7	24.7	26.5	23.3	24.1	34.6	31.9	27.2	27.2	33.2	28	25.2		12	25.8222	0.571494	9	1.71448	29.6143	1.35127	7	3.57511	0.013833
	C	Body mass
	Control		MC4R-barr2-KO				D	Daily Food Intake
	Fat mass	Lean mass	Fat mass	Lean mass			Control	MC4R-barr2-KO
	4.84716	92.0763	5	92.8261			4.1	4.4
	6.52542	89.3893	21.1688	82			3.9	4.5
	8.74046	90.4955	17.1429	90.7661			4.3	4.5
	7.02703	92.1577	7.05645	91.4113			4.2	4.4
	5.93361	91.8421	5.96774	88.6166			4.3	4.8
	6.40351	88.2686	9.40711	89.625			4.4	4.3
	5.08696	93.6328	7.33333	91.0506				4.9
	4.88281	93.3462	6.10895	93.087				4.5
	4.26923	91.7143	10.6	86.16		Mean	4.2	4.5375
Mean	5.96847	91.4359	9.97614	89.5047		SEM	0.0730297	0.0730399
SEM	0.462566	0.586349	1.85833	1.17728		N	6	8
N	9	9	9	9		Stdev	0.178885	0.206588
Stdev	1.3877	1.75905	5.57499	3.53184		Ttest	0.00768666
Ttest	0.0526651
	0.16141
E	GTT																				Control				MC4R-barr2-KO				Con vs barr2KO
Minutes	Control								MC4R-barr2-KO											GTT	Mean	SEM	N	Stdev	Mean	SEM	N	Stdev	Ttest
0	46	64	59	56	64	73	56	74	88	71	71	66	69	64	63	68	71	67		0	61.5	3.29502	8	9.31972	69.8	2.2151	10	7.00476	0.0462558
15	314	291	263	291	333	312	394	342	336	361	427	600	300	435	304	388	336	331		15	317.5	14.0852	8	39.839	381.8	28.3775	10	89.7376	0.0790949
30	130	346	316	324	275	439	430	378	421	397	457	404	386	477	435	395	376	415		30	329.75	34.769	8	98.3416	416.3	10.1292	10	32.0314	0.018145
60	92	190	265	218	212	236	210	265	345	304	329	295	276	356	420	245	239	299		60	211	19.4156	8	54.9155	310.8	17.1916	10	54.3646	0.00140647
90	94	130	132	129	156	169	139	150	169	171	177	208	138	209	352	134	143	151		90	137.375	7.95509	8	22.5004	185.2	20.3414	10	64.3252	0.0631246
120	72	99	72	74	66	122	100	91	134	111	116	120	103	112	216	77	101	74		120	87	6.83217	8	19.3243	116.4	12.4982	10	39.5227	0.0728582
	GTT AOC
	Control	MC4R-barr2-KO
	9120	22043
	16035	22275
	17408	25620
	16875	27555
	16013	19388
	20325	28688
	21255	33660
	19125	19583
Mean	17019.5	24851.5
SEM	1321.9	1754.28
N	8	8
Stdev	3738.89	4961.87
Ttest	0.00310357
F	ITT																					Control				MC4R-barr2-KO				Con vs barr2KO
Minutes	Control									MC4R-barr2-KO											ITT	Mean	SEM	N	Stdev	Mean	SEM	N	Stdev	Ttest
0	94	104	106	117	108	122	125	98	153	136	131	118	146	133	161	128	186	125	145		0	114.111	5.97552	9	17.9265	140.9	6.33237	10	20.0247	0.00711652
15	56	66	101	94	79	78	69	104	92	109	128	105	184	121	130	101	133	103	101		15	82.1111	5.54638	9	16.6391	121.5	8.00312	10	25.3081	0.00101794
30	21	53	95	82	77	64	73	91	54	99	93	81	145	90	97	83	112	78	75		30	67.7778	7.64268	9	22.928	95.3	6.55413	10	20.726	0.0136973
60	40	50	51	67	64	51	56	70	48	95	89	61	139	92	106	67	82	62	62		60	55.2222	3.29468	9	9.88405	85.5	7.80776	10	24.6903	0.00318082
90	63	50	68	74	92	40	55	71	65	114	101	55	160	100	126	63	69	71	74		90	64.2222	5.00494	9	15.0148	93.3	10.486	10	33.1597	0.027431
120	81	66	102	87	86	60	64	57	62	125	97	76	135	84	124	100	73	86	70		120	73.8889	5.18932	9	15.568	97	7.45505	10	23.5749	0.0234542
	ITT AOC
	Control	MC4R-barr2-KO
	-4958	-3293
	-5265	-2408
	-5333	-2723
	-3765	-4433
	-3038	397.5
	-6135	-3090
	-5685	-3210
	-6758	-4403
	-6353	-5805
	-4380	-5490
		-4380
Mean	-5167	-3530.68
SEM	370.31	586.072
N	10	11
Stdev	1171.02	1943.78
Ttest	0.0200331
	G		Blood Glucose levels				H		Plasma Insulin levels				I		Plasma Leptin levels
	Control		MC4R-barr2-KO				Control		MC4R-barr2-KO				Control		MC4R-barr2-KO
	Fed	Fasted	Fed	Fasted			Fed	Fasted	Fed	Fasted			Fed	Fasted	Fed	Fasted
	144	46	125	88			1.76005	0.19022	2.14886	0.39793			9.59088	0.20112	36.7824	6.49673
	130	64	158	71			1.31677	0.1212	2.26981	0.3802			6.02575	0.511131	39.1612	8.13621
	143	59	126	71			2.70612	0.22315	3.35837	0.30231			9.06028	0.2667	11.0455	2.66332
	111	56	137	66			2.32934	0.19655	2.26728	0.28584			9.34644	0.069962	5.54881	1.73329
	124	64	112	69			1.61503	0.32384	2.399	0.16109			8.72046	1.09538	10.3957	0.523055
	113	73	124	64			4.1398	0.14399	1.74168	0.21872			3.30719	0.371208	14.7299	1.97176
	124	57	151	63			3.46856	0.13766	2.52691	0.15919			2.5262	0.526213	10.658	1.25039
	134	56	167	68			5.33348	0.21175	4.25315	0.27571			3.1343	0.41294	9.87704	0.20112
	117	59	145	71			3.75225	0.19402	1.98738	0.17629			6.42519	0.069962	5.96017	0.230929
	138	74	137	67					4.54445	0.14463					12.7923	1.86445
Mean	127.8	60.8	138.2	69.8		Mean	2.93571	0.193598	2.74969	0.250191		Mean	6.45963	0.391624	15.6951	2.50713
SEM	3.78242	2.64491	5.42177	2.2151		SEM	0.445931	0.0200754	0.306338	0.0292846		SEM	0.962275	0.104574	3.81711	0.849451
N	10	10	10	10		N	9	9	10	10		N	9	9	10	10
Stdev	11.961	8.36394	17.1451	7.00476		Stdev	1.33779	0.0602262	0.968726	0.0926059		Stdev	2.88683	0.313723	12.0708	2.6862
Ttest	0.133087					Ttest	0.730728					Ttest	0.0393169
	0.0177702						0.137566						0.0316417
J
Food intake	Control										MC4R-barr2-KO
Saline	1	1.1	1.2	1.2	1	1.5	1.2	1.5	1.8	2.2	1.2	1.1	1.5	0.9	1.6	1.5	1.7	1.1	1.3	1.6	1.7
MTII	0.98	0.73	0.88	0.8	0.26	0.9	0.7	0.7	1.3	1.4	1.12	0.97	1.52	0.9	1.47	1.2	1.1	1.4	1.1	1.7	1.6
	Control				MC4R-barr2-KO
Food intake	Mean	SEM	N	Stdev	Mean	SEM	N	Stdev
Saline	1.37	0.122066	10	0.386005	1.38182	0.0829218	11	0.275021
MTII	0.865	0.10182	10	0.321982	1.28	0.0811396	11	0.26911
Con vs barr2KO	Ttest
	0.000106716
	0.17188
K
Food intake	Control							MC4R-barr2-KO
Saline	1.5	1.6	2	1.5	1.3	1.4	1.8	1.4	1.3	1.2	1.2	1.9	2.1	2
Setmelanotide	1.1	0.9	1.4	0.9	0.95	0.8	1.3	1.8	1.5	1.5	1.6	1.7	2	2.1
	Control				MC4R-barr2-KO
Food intake	Mean	SEM	N	Stdev	Mean	SEM	N	Stdev
Saline	1.58571	0.0911006	7	0.24103	1.58571	0.150283	7	0.397612
Setmelanotide	1.05	0.0852168	7	0.225462	1.74286	0.0895947	7	0.237045
Con vs barr2KO	Ttest
	2.80192e-05
	0.129982

## Sheet: Figure 2
A	Body weight																		Control				MC4R-barr2-KO				Con vs barr2KO
Weeks	Control								MC4R Barr2 KO									Weeks	Mean	SEM	N	Stdev	Mean	SEM	N	Stdev	Ttest
0	27	26.3	24.2	23.4	23.4	28.5	29.2	25.1	26.1	28.3	28.2	28.8	26.9	29.3	25.2	28.2		0	25.8875	0.79112	8	2.23762	27.625	0.500625	8	1.41598	0.084642
1	30.9	25.8	25.7	26.6	23.8	28.2	29.2	29.5	31.9	30.6	34.4	37.5	32	36.6	31.7	31.4		1	27.4625	0.84048	8	2.37724	33.2625	0.914552	8	2.58675	0.000361462
2	38.1	31	28.2	34.4	29.2	29.2	29.9	31.3	39.3	38.4	43	44.2	39.2	43.8	40.5	32.3		2	31.4125	1.16672	8	3.29997	40.0875	1.3644	8	3.8591	0.00026595
3	40.9	33	30.45	37.2	31.8	30.6	30.9	32.3	42.6	41.2	45.5	45.5	41.21	45.8	43.1	34.4		3	33.3938	1.3189	8	3.73042	42.4138	1.32399	8	3.7448	0.000268795
4	43.3	35.8	32.5	41.1	34.6	33.4	33	33.6	46.2	44.4	47.8	47.6	43.4	48.2	45.8	38.3		4	35.9125	1.43308	8	4.05337	45.2125	1.15239	8	3.25946	0.000174966
5	44.6	37.5	35.4	42.7	36.3	35.5	35.1	36.7	46.3	45	48.5	49.4	44.5	48.6	46.2	41.2		5	37.975	1.28101	8	3.62324	46.2125	0.950834	8	2.68936	0.000143882
6	45.4	38.7	35.6	44.5	36.9	38	37.7	38	47.1	46.1	49.3	50.5	44	48.3	46.85	44.4		6	39.35	1.26759	8	3.58529	47.0688	0.799494	8	2.26131	0.000147375
7	44.6	38.6	37	45.3	38	39.6	39.4	38	47.8	46	48.8	50.3	43.2	47.5	47.1	45.8		7	40.0625	1.10759	8	3.13275	47.0625	0.754495	8	2.13404	0.000128986
8	46.4	40.4	38.7	41.86	35.6	41.7	40.9	38	49.2	48	49.8	51.8	45	46.3	44.9	47.4		8	40.445	1.13189	8	3.20146	47.8	0.852098	8	2.4101	0.000136724
	B	Body mass %					C	Daily Food Intake
	Control		MC4R-barr2-KO				Control	MC4R-barr2-KO
	Fat mass	Lean mass	Fat mass	Lean mass			3.9	4.5
	23.2948	74.0173	36.2615	61.9037			3.5	4.2
	19.435	76.6949	34.0476	63.3333			3.6	3.9
	17.7711	78.9157	33.9372	64.2271			3.8	4.1
	16.0472	79.9115	27.3371	69.7167			4	3.8
	33.494	64.8193	32.4641	64.7368			3.4	4.3	Mean	3.63333	4.15833
	22.093	75.2972	24.3817	72.8226			3.3	4.4	SEM	0.0763763	0.0763349
	32.029	66.4976	28.6087	66.7826			3.6	4.1	N	9	12
	25.9024	72.4634	29.2775	68.0925			3.6	3.8	Stdev	0.229129	0.264432
Mean	23.7583	73.5771	30.7894	66.4519				4.4	Ttest	0.000136496
SEM	2.25504	1.93445	1.42234	1.28417				4.5
N	8	8	8	8				3.9
Stdev	6.37822	5.47145	4.02299	3.63217
Ttest	0.0195108
	0.00833455
D	GTT																						Control				MC4R-barr2-KO				Con vs barr2KO
Minutes	Control								MC4R-barr2-KO													GTT	Mean	SEM	N	Stdev	Mean	SEM	N	Stdev	Ttest
0	142	111	106	150	145	132	171	160	121	151	142	140	135	134	136	180	157	203	148	207		0	139.625	7.96182	8	22.5194	154.5	8.00142	12	27.7177	0.223008
15	338	364	302	351	355	360	423	316	445	317	425	338	313	307	308	415	274	429	328	407		15	351.125	12.8486	8	36.3414	358.833	17.3868	12	60.2296	0.750273
30	515	396	353	393	406	357	426	349	513	472	529	488	423	431	436	475	422	487	512	600		30	399.375	19.2065	8	54.3243	482.333	15.0757	12	52.2239	0.00301269
60	476	357	330	306	364	316	459	394	562	467	535	443	347	386	370	405	366	521	512	596		60	375.25	22.4919	8	63.6166	459.167	24.539	12	85.0057	0.0288357
90	386	259	243	276	266	222	359	274	492	396	505	406	331	293	324	390	323	431	515	584		90	285.625	20.1095	8	56.8782	415.833	26.4847	12	91.7455	0.00221118
120	272	181	164	205	207	174	355	204	309	264	403	238	261	239	272	257	288	386	365	545		120	220.25	22.5006	8	63.6413	318.917	26.2853	12	91.0549	0.0162046
	GTT AOC
	Control	MC4R-barr2-KO
	30623	40860
	23078	28238
	20198	39548
	17768	29340
	20153	23280
	17333	23183
	26558	24030
	17693	24368
		20933
		28905
		36075
		39893
Mean	21675.5	29887.8
SEM	1692.16	2113.57
N	8	12
Stdev	4786.15	7321.64
Ttest	0.0121633
E	ITT																					Control				MC4R-barr2-KO				Con vs barr2KO
Minutes	Control								MC4R-barr2-KO												ITT	Mean	SEM	N	Stdev	Mean	SEM	N	Stdev	Ttest
0	100	100	100	100	100	100	100	100	100	100	100	100	100	100	100	100	100	100	100		0	100	0	8	0	100	0	11	0
15	105	71	90	95	81	84	103	101	98	114	134	91	97	105	99	119	96	111	130		15	91.25	4.23738	8	11.9851	108.545	4.33456	11	14.3761	0.013139
30	67	40	52	66	57	66	80	74	73	74	57	67	104	73	84	63	62	102	88		30	62.75	4.49106	8	12.7026	77	4.75395	11	15.7671	0.050674
60	36	34	43	45	48	36	59	57	48	45	82	49	80	64	70	50	60	59	54		60	44.75	3.36871	8	9.52815	60.0909	3.84579	11	12.755	0.0107992
90	35	28	42	42	48	28	66	64	52	38	63	48	70	68	69	47	44	49	55		90	44.125	5.177	8	14.6428	54.8182	3.33253	11	11.0528	0.0866521
	ITT AOC
	Control	MC4R-barr2-KO
	-4785	2550
	-3803	-1084
	-2876	-3623
	-7314	-2339
	-5040	-2355
	-7190	910
	-5914	-3206
	-6349	-8243
		-157.5
		-6856
Mean	-5408.88	-2440.35
SEM	558.385	1045.36
N	8	10
Stdev	1579.35	3305.73
Ttest	0.0334776
	F		Blood Glucose levels				G	Plasma Insulin levels					H		Plasma Leptin levels
	Control		MC4R-barr2-KO				Control		MC4R-barr2-KO				Control		MC4R-barr2-KO
	Fed	Fasted	Fed	Fasted			Fed	Fasted	Fed	Fasted			Fed	Fasted	Fed	Fasted
	132	111	160	171			5.735	1.642	4.53	2.105			1.745	0.638	2.081	1.949
	133	101	185	127			2.546	1.121	4.459	1.478			1.449	1.421	1.836	1.821
	153	112	172	163			2.354	0.775	5.023	2.505			1.544	1.656	2.082	2.124
	134	120	204	154			1.988	1.365	7.5	4.125			1.679	1.039	2.06	1.558
	130	120	147	157			2.551	0.982	4.284	2.434			1.089	0.943	1.834	1.916
	139	109	152	156					6.715	3.274			1.016	0.617	1.714	1.684
Mean	136.833	112.167	170	154.667					5.779	2.598			1.035	0.559	2.093	1.384
SEM	3.45848	2.93731	8.82799	6.08094		Mean	3.0348	1.177	5.47	2.64557		Mean	1.36529	0.981857	1.95714	1.77657
N	6	6	6	6		SEM	0.682764	0.150721	0.470019	0.320188		SEM	0.118419	0.160524	0.0595469	0.0954074
Stdev	8.47152	7.19491	21.6241	14.8952		N	5	5	7	7		N	7	7	7	7
Ttest	0.00574447					Stdev	1.52671	0.337022	1.24355	0.847138		Stdev	0.313307	0.424707	0.157546	0.252424
	8.98572e-05					Ttest	0.0122664					Ttest	0.000772051
							0.00457313						0.00111578
I
Food intake	Control					MC4R-barr2-KO
Saline	1	1.2	1.3	1.1	1	1.5	1.3	1	1.2	0.8	1.4	1.3
MTII	0.98	0.73	0.88	0.8	0.26	1.12	0.97	0.8	1.52	0.9	1.01	1.47
	Control				MC4R-barr2-KO
Food intake	Mean	SEM	N	Stdev	Mean	SEM	N	Stdev
Saline	1.12	0.0583095	5	0.130384	1.21429	0.0911006	7	0.24103
MTII	0.73	0.12466	5	0.278747	1.11286	0.105508	7	0.279148
Con vs barr2KO	Ttest
	0.0291834
	0.39487

## Sheet: Figure 3
																Control siRNA				β-arr-2 siRNA
	B	Basal						MTII							cAMP	Mean	SEM	N	Stdev	Mean	SEM	N	Stdev
	Control siRNA	1.75	2.22	2.18	0.76	2.27	1.83	6.87	6.99	6.43	4.85	5.82	5.11		Basal	1.835	0.232332	6	0.569096	2.105	0.368243	6	0.902007
	β-arr-2 siRNA	2.46	2.48	2.34	1.54	1.53	2.28	6.56	5.3	6.45	5.52	5.81	6.68		MTII	6.01167	0.182789	6	0.447739	6.05333	0.2393	6	0.586163
															Basal vs MTII	Ttest
																2.71264e-05
																1.32613e-05
																			Control siRNA				β-arr-2 siRNA				Con vs β-arr-2 siRNA
	D	Control siRNA							β-arr-2 siRNA									Time	Mean	SEM	N	Stdev	Mean	SEM	N	Stdev	Ttest
	0	1	1	1	1	1	1	1	1	1	1	1	1	1	1	1		0	1		7		1		8
	2.5	2.23622	1.32246	2.04687	1.53674	2.49189	1.75968	1.29944	1.06719	1.67744	1.0033	0.873879	0.668374	0.781501	1.42167	1.35506		2.5	1.81333	0.174454	7	0.461563	1.10605	0.123271	8	0.348664	0.0049589
	5	1.82491	1.65001	1.28578	1.54343	2.42019	1.76246	2.0574	1.1	1.12943	0.935335	0.646241	0.581956	0.684444	1.85457	0.82701		5	1.79203	0.138462	7	0.366337	0.969873	0.145367	8	0.411161	0.00134666
	10	1.12953	1.45	1.32926	1.81268	2.98388	1.8403	1.04773	1.02356	1.28727	1.12201	0.969936	0.659795	0.545473	1.11776	1.82646		10	1.6562	0.249674	7	0.660575	1.06903	0.138872	8	0.392789	0.0531293
	20	1.26605	1.6	1.19988	1.22581	1.98099	2.73518	1.24435	1.2563	1.80587	1.00586	0.99236	0.674067	0.293121	0.691041	1.79815		20	1.60747	0.216658	7	0.573224	1.0646	0.189936	8	0.53722	0.0808428
	30	1.07732	1.2	1.94839	0.752565	1.3068	1.32832	1.0129	1.12563	1.19045	1.58319	0.996107	0.490017	1.35	0.744075	1.37892		30	1.23233	0.140653	7	0.372134	1.1073	0.12619	8	0.356919	0.518518
	F	Control								MC4R-barr2-KO
	Saline	0.854402	0.68617	0.638529	0.888947	0.597778	0.344423	0.257086		0.378606	1.00808	0.536136	0.444601	0.702675
	MTII	1.92278	1.36133	1.16649	1.2628	1.13441	1.06587	1.28274	1.09662	0.381656	0.726872	0.919326	1.05559	0.87571
		Control				MC4R-barr2-KO
		Mean	SEM	N	Stdev	Mean	SEM	N	Stdev
	Saline	0.609619	0.0898924	7	0.237833	0.61402	0.112546	5	0.25166
	MTII	1.28663	0.0975865	8	0.276016	0.791831	0.115179	5	0.257548
	Saline vs MTII	Ttest
		0.000372382
		0.311088

## Sheet: Figure 4
C	Body weight																	Control				MEK1dn				Con vs MEK1dn
Age (Weeks)	Control								MEK1dn								Age (Weeks)	Mean	SEM	N	Stdev	Mean	SEM	N	Stdev	Ttest
7	24.8	27.7	26.7	27.6	26.5	28.1	28.7	25.9	28.3	24.4	25.1	24.2	23.9	28.4	28.8		7	27	0.45	8	1.27279	26.1571	0.841444	7	2.22625	0.376263
8	27.3	31.2	28.9	31.3	28.1	30.6	30.6	28	34.2	28	28	27.4	27.4	30.6	31.7		8	29.5	0.566316	8	1.60178	29.6143	0.992455	7	2.62579	0.91925
9	27.6	29.9	29.9	32.3	28	31.1	30.6	27.4	37.1	30.4	30.1	30	28.6	32.6	34.4		9	29.6	0.62849	8	1.77764	31.8857	1.13146	7	2.99356	0.090597
10	29.4	30.2	32	31.6	29.3	32	30.5	28	41.1	33.5	33	33	30.4	35.3	38		10	30.375	0.510165	8	1.44296	34.9	1.35962	7	3.59722	0.00594169
11	29.8	31.1	31.2	31.7	29.7	32.6	31	27.4	42.3	34	34.5	34	31.6	35.7	39.2		11	30.5625	0.561547	8	1.58829	35.9	1.37633	7	3.64143	0.0023314
12	28.4	30.5	30.6	31.5	28.9	33.4	31.2	27.4	43.3	34.3	33.4	34.5	31.2	35.2	38.4		12	30.2375	0.680582	8	1.92498	35.7571	1.49775	7	3.96268	0.00385453
13	27.3	31.3	30.9	32.4	30	34	31.2	28.9	44	35	34.3	34.6	32.6	36.1	38.5		13	30.75	0.728256	8	2.05982	36.4429	1.43342	7	3.79247	0.00276138
14	27.4	31.2	31	32	29.5	33.5	31.5	29.4	43.5	34.2	33.6	34.7	32.2	35.2	39.1		14	30.6875	0.661826	8	1.87193	36.0714	1.47676	7	3.90714	0.00406205
15	29	33.5	32.3	34.2	31.6	35.2	32.3	30	45.5	37	36.5	36.7	34.1	37.5	41.2		15	32.2625	0.733372	8	2.07429	38.3571	1.43093	7	3.78588	0.00169244
16	28.3	33.5	31	32.8	30.6	33.5	32	29.6	44.8	35	34.4	35	33	37	39		16	31.4125	0.665324	8	1.88182	36.8857	1.50798	7	3.98975	0.00409499
17	29.5	35.7	33.2	35.3	33.7	33	33.4	31	47	37.5	35.2	38.8	35.5	40.2	43		17	33.1	0.725062	8	2.05078	39.6	1.60282	7	4.24068	0.00195504
18	30.1	36.6	33.3	35.5	32.9	33.5	34.2	32.3	46.7	37.3	34.3	39.9	35.1	40.2	43.3		18	33.55	0.70051	8	1.98134	39.5429	1.67728	7	4.43766	0.00422998
19	30.5	39	34.4	37.6	34.7	34.8	36.1	32.6	48.7	39	36.1	42.8	36.6	41.9	46.3		19	34.9625	0.949236	8	2.68485	41.6286	1.7997	7	4.76155	0.00473663
20	31.5	40.5	34.8	38.6	35.8	34.3	36.9	33.5	50.3	39.7	37.3	44.1	37.8	42.5	47.8		20	35.7375	1.01892	8	2.88193	42.7857	1.87647	7	4.96468	0.00455594
	D	Body mass					E	Daily Food Intake
	Control		MEK1dn				Control	MEK1dn
	Fat mass	Lean mass	Fat mass	Lean mass			4.6	5
	4.44	21.02	12.6	28.19			4.5	5.2
	6.24	22.92	9.36	22.82			4.6	4.4
	5.06	23.47	7.97	23.55			3.6	5
	7.85	22.06	9.78	22.85			3.7	5.5
	6.31	21.29	7.18	22.42			3.7	5
	3.27	27.21	8.63	23.74			3.7	4.3
	3.42	25.05	9.28	26.97			4.8	3.8
	2.95	23.3				Mean	4.15	4.775
Mean	4.9425	23.29	9.25714	24.3629		SEM	0.182248	0.197077
SEM	0.617581	0.723326	0.651441	0.858248		N	8	8
N	8	8	7	7		Stdev	0.515475	0.557418
Stdev	1.74678	2.04587	1.72355	2.27071		Ttest	0.0353912
Ttest	0.000345622
	0.353111
	GTT																Control				MEK1dn				Con vs MEK1dn		Control	Mekdn
F	Control							MEK1dn								GTT	Mean	SEM	N	Stdev	Mean	SEM	N	Stdev	Ttest		7350	28883
0	113	96	107	100	92	108	100	163	147	103	110	158	123	123		0	102.286	2.78358	7	7.36465	132.429	8.9279	7	23.621	0.00731066		3433	17963
15	266	361	274	319	284	139	267	462	350	275	318	321	274	306		15	272.857	25.8304	7	68.3409	329.429	24.2917	7	64.2699	0.1366		6915	13658	Mean	7257.71	14119.6
30	223	287	205	316	251	132	241	456	384	320	250	346	251	262		30	236.429	22.4646	7	59.4358	324.143	29.3472	7	77.6454	0.0351876		10980	9705	SEM	1242.06	2748.45
60	167	196	156	154	168	124	193	427	336	217	180	206	204	205		60	165.429	9.30913	7	24.6296	253.571	34.7445	7	91.9254	0.0305679		10073	9075	N	7	7
90	141	151	126	132	124	141	133	420	263	176	147	190	161	191		90	135.429	3.59137	7	9.50188	221.143	35.9652	7	95.155	0.0353074		2475	8865	Stdev	3286.18	7271.7
120	121	130	118	117	117	108	108	308	176	142	125	158	133	144		120	117	2.87849	7	7.61577	169.429	23.9422	7	63.3452	0.0504203		9578	10688	Ttest	0.0420489
																	Control				MEK1dn				Con vs MEK1dn		Control	Mekdn
G	Control							MEK1dn								ITT	Mean	SEM	N	Stdev	Mean	SEM	N	Stdev	Ttest		-3893	-2120
0	100	100	100	100	100	100	100	100	100	100	100	100	100	100		0	100	0	7	0	100	0	7	0			-1725	-787.5
15	81	76	83	93	83	80	88	86	85	117	99	105	96	95		15	83.4286	2.1028	7	5.56349	97.5714	4.18533	7	11.0733	0.0106734		-562.5	-127.5
30	65	77	84	85	67	70	78	70	86	92	94	108	87	93		30	75.1429	3.01921	7	7.98809	90	4.30393	7	11.3871	0.0152891		-112.5	105
60	74	95	108	109	70	85	95	81	97	99	100	120	88	102		60	90.8571	5.79585	7	15.3344	98.1429	4.61586	7	12.2124	0.344862		-3893	1763
90	95	98	102	107	78	93	95	100	110	92	115	115	98	119		90	95.4286	3.42857	7	9.07115	107	3.89138	7	10.2956	0.0455171		-2603	-1680
																											-1365	172.5
																										Mean	-2022	-382.071
H																										SEM	569.775	489.906
Food Intake	Control								MEK1dn																	N	7	7
Saline	1.7	1.5	1.2	1.8	1	1.8	1.7	1.9	1.1	1.3	1	1.6	1.7	1.4	1											Stdev	1507.48	1296.17
MTII	0.7	1.1	0.7	1.2	1.1	1.2	1.2	1.1	0.9	1.2	0.9	1.2	1.4	1.2	1.3											Ttest	0.0496796
	Control				MEK1dn
Food intake	Mean	SEM	N	Stdev	Mean	SEM	N	Stdev
Saline	1.575	0.112995	8	0.319598	1.3	0.106904	7	0.282843
MTII	1.0375	0.0754451	8	0.213391	1.15714	0.0719032	7	0.190238
Saline vs MTII	Ttest
	0.00209706
	0.140346

## Sheet: Figure 5
A	Body weight																Control				MEK1dn				Con vs MEK1dn
Age	Control								MEK1dn								Mean	SEM	N	Stdev	Mean	SEM	N	Stdev	Ttest
9	27.1	28.6	27.5	27.1	25.7	24.8	26.5	26.3	28.5	28.4	28.4	30.8	27.8	32.8	30.8		26.7	0.409268	8	1.15758	29.6429	0.697566	7	1.84559	0.00240662
10	27.4	30.3	28	26.9	27.6	24.6	27.7	26.2	28.1	29.3	29.8	32.6	26.2	34.6	31.9		27.3375	0.573192	8	1.62123	30.3571	0.697566	7	1.84559	0.00240662
11	29.1	30.4	29.7	28.2	29.5	25.4	28.6	27	30.9	32.2	31.7	36	32	39.7	35.1		28.4875	0.572725	8	1.61991	33.9429	1.08251	7	2.86406	0.0238157
12	29.2	29.4	29	27	27.4	24.4	26.6	27	30.6	32	31.2	34.9	32.3	37.7	34.6		27.5	0.592814	8	1.67673	33.3286	1.19341	7	3.15746	0.000866276
13	29.5	29.4	29.1	28	28.1	24.4	27.5	28.1	30.2	32.3	30.9	33.9	31.7	36.6	34.2		28.0125	0.577073	8	1.63221	32.8286	0.951118	7	2.51642	0.00013273
14	29.1	30	29.4	28.7	28.8	25.3	28.2	27.3	31.3	33	31.8	34.8	33.5	35.2	34		28.35	0.519959	8	1.47067	33.3714	0.837148	7	2.21488	0.000323697
15	31.3	30.4	31.1	28.4	29.1	26.4	28.4	27.3	32.4	35.2	34.8	36.8	36.7	37.9	36.1		29.05	0.627068	8	1.77362	35.7	0.549768	7	1.45455	1.63603e-05
16	38.6	35.7	36.7	33.1	34.9	31.5	34.7	32.1	40.7	44.6	42.7	43.8	44.5	48.5	44.3		34.6625	0.843025	8	2.38444	44.1571	0.675419	7	1.78699	6.75349e-06
17	43	38.53	39.56	34.23	37.88	34.9	38.2	35.4	45.33	49.4	46.1	46.85	47.91	51.43	47.05		37.7125	1.01498	8	2.8708	47.7243	0.891723	7	2.35928	3.2437e-06
18	47.6	41.5	44.2	38	42.9	38.15	41.7	38.1	49.5	54.7	51.2	50.5	52.5	56.5	50.9		41.5188	1.2066	8	3.41278	52.2571	0.789285	7	2.08825	3.81186e-06
19	44.6	40.3	42.2	38.1	43.2	37.2	40.2	36.3	47.5	51.2	49.8	48.3	51	53.5	50		40.2625	1.04334	8	2.951	50.1857	0.94714	7	2.5059	1.16702e-05
20	44.42	39.56	41.21	38.29	43.14	35.49	39.97	35.22	46.12	49.54	48.07	48.23	48.58	52.76	48.34		39.6625	1.16692	8	3.30056	48.8057	0.750057	7	1.98446	4.39457e-06
	B	Daily Food Intake
	Control	MEK1dn
	3.93	3.42
	3.38	3.73
	3.73	4.39
	2.94	3.88
	3.61	3.55
	3.29	3.75
	3.37	4.22
	3.27	3.62
Mean	3.44	3.82
SEM	0.108808	0.117595
N	8	8
Stdev	0.307757	0.332609
Ttest	0.032576
																													GTT AOC
C	GTT																		Control				MEK1dn				Con vs MEK1dn		Control	MEK1dn
Minutes	Control								MEK1dn									GTT	Mean	SEM	N	Stdev	Mean	SEM	N	Stdev	Ttest		6479	10313
0	161	141	127	142	123	111	118	114	153	174	119	159	184	192	184	151		0	129.625	6.04134	8	17.0875	164.5	8.47475	8	23.9702	0.00475544		11130	12300
15	336	320	314	301	239	233	320	217	315	292	212	360	325	348	338	367		15	285	16.6862	8	47.1956	319.625	17.6341	8	49.8768	0.175721		14363	14055
30	252	317	300	332	343	240	264	229	310	346	293	279	391	486	385	422		30	284.625	15.5333	8	43.9348	364	24.9728	8	70.6339	0.0172923		11325	11865	Mean	10420.4	15193.4
60	228	233	257	260	196	189	218	191	223	304	294	227	329	409	299	347		60	221.5	9.9696	8	28.1983	304	21.5945	8	61.0784	0.00376281		12030	14963	SEM	892.438	1607.74
90	144	184	228	170	187	172	163	148	208	241	218	249	304	320	284	368		90	174.5	9.35414	8	26.4575	274	19.4376	8	54.9779	0.00040269		9428	20565	N	8	8
120	153	170	176	161	205	146	144	120	193	224	154	253	200	276	228	272		120	159.375	8.94415	8	25.2979	225	14.8167	8	41.9081	0.00198261		11055	13943	Stdev	2524.2	4547.38
																													7553	23543	Ttest	0.0211545
																												ITT AOC
D	ITT																	Control				MEK1dn				Con vs MEK1dn		Control	MEK1dn
Minutes	Control								MEK1dn								ITT	Mean	SEM	N	Stdev	Mean	SEM	N	Stdev	Ttest		-3480	-2798
0	100	100	100	100	100	100	100	100	100	100	100	100	100	100	100		0	100	0	8	0	100	0	7	0			-4005	-2115
15	67	66	78	69	72	56	57	79	71	73	78	96	94	87	80		15	68	3.01188	8	8.51889	82.7143	3.72708	7	9.86094	0.00840046		-2310	-1905
30	56	44	64	61	65	51	49	58	61	74	70	63	76	76	81		30	56	2.64575	8	7.48331	71.5714	2.76765	7	7.3225	0.00134934		-2333	-2093	Mean	-2812.75	-1762.75
60	55	45	70	74	79	69	51	74	61	67	83	71	81	82	94		60	64.625	4.41967	8	12.5007	77	4.24825	7	11.2398	0.0664391		-1748	-1365	SEM	299.958	201.413
90	57	61	82	86	106	81	71	106	79	91	74	78	89	85	83		90	81.25	6.48005	8	18.3284	82.7143	2.31675	7	6.12955	0.843845		-2978	-1500	N	8	8
																												-3698	-1163	Stdev	848.411	569.682
																												-1950	-1163	Ttest	0.0115021
	E		Blood Glucose levels				F		Plasma Insulin Levels
	Control		MEK1dn				Control		MEK1dn
	Fed	Fasted	Fed	Fasted			Fed	Fasted	Fed	Fasted
	160	92	180	111			81.54	3.82	39.68	2.03
	136	88	276	115			26.94	2.65	77.2	3.47
	252	106		104			58.33	3.57	76.73	3.48
	186	129	247	113			39.34	3.04	99.41	4.33
	286	99	193	116			66.91	4.65	66.04	6.62
	205	119	371	113			58.23	2.46	67.01	5.07
	160	135	221	82			26.67	2.75
	153	119					11.98
Mean	192.25	110.875	248	107.714		Mean	46.2425	3.27714	71.0117	4.16667
SEM	18.5864	6.10456	28.4558	4.53407		SEM	8.38802	0.295214	7.95794	0.642488
N	8	8	6	7		N	8	7	6	6
Stdev	52.5704	17.2663	69.7022	11.996		Stdev	23.7249	0.781062	19.4929	1.57377
Ttest	0.112625					Ttest	0.0597291
	0.691784						0.212394
	Food Intake
G	Control								MEK1dn
Saline	0.85	1.06	0.71	1.23	1.04	0.81	0.87	0.95	0.98	0.92	1.1	1.17	0.9	1.43	1.02	1.26
MTII	0.61	0.59	0.84	0.92	0.96	0.54	0.47	0.67	0.87	0.92	1.05	1.04	0.87	1.35	1.37	1.12
	Control				MEK1dn
Food intake	Mean	SEM	N	Stdev	Mean	SEM	N	Stdev
Saline	0.94	0.0584624	8	0.165357	1.0975	0.0644413	8	0.182267
MTII	0.7	0.0648074	8	0.183303	1.07375	0.0700239	8	0.198058
Saline vs MTII	Ttest
	0.00869868
	0.684863

## Sheet: Figure 6
	pERK
C	Control			MC4R-barr2-KO				MEK1dn
Saline	7.80945	11.3073	8.23313	6.44224	5.78595	10.5258		3.92928	4.57254	8.44329
MTII	27.9079	35.7176	49.8723	17.3058	14.1294	13.576	16.4556	4.55994	5.74836	8.90988
	Control				MC4R-barr2-KO				MEK1dn
pERK	Mean	SEM	N	Stdev	Mean	SEM	N	Stdev	Mean	SEM	N	Stdev
Saline	9.11662	1.10214	3	1.90897	7.58467	1.48273	3	2.56817	5.64837	1.40974	3	2.44175
MTII	37.8326	6.42814	3	11.1339	15.3667	0.898291	4	1.79658	6.40606	1.29806	3	2.24831
Saline vs MTII	Ttest
	0.0487069
	0.0843074
	0.0715569

## Sheet: Figure 7
	cFOS
C	Control			MC4R-barr2-KO				MEK1dn
Saline	11.0505	12.7912	13.9954	7.37737	5.2659	10.2412	11.032	9.92636	12.903	8.46487
MTII	85.8324	65.4501	73.724	20.2715	18.1606	17.2168	21.8067	11.2955	10.4377	15.4166
	Control				MC4R-barr2-KO				MEK1dn
cFos	Mean	SEM	N	Stdev	Mean	SEM	N	Stdev	Mean	SEM	N	Stdev
Saline	12.6124	0.854802	3	1.48056	8.47912	1.32793	4	2.65586	10.4314	1.30583	3	2.26176
MTII	75.0022	5.91848	3	10.2511	19.3639	1.03477	4	2.06955	12.3833	1.53674	3	2.66172
Saline vs MTII	Ttest
	0.0107568
	0.00438661
	0.549355

## Sheet: Supplemental Figure 2
	MC4R mRNA expression in PVN
	Control	MC4R-barr2-KO
	1.20221	1.20279
	1.10836	0.905495
	0.924906	1.15528

## Sheet: Supplemental Figure 3
A	Body weight
Age	WT							MC4R-Cre
5	24	24	21	22	19.4	20	21.5	23	20	19.2	22	21	22.6	18
6	25.2	25.9	21.7	22.9	20.4	21.3	23.4	25	21.4	21.6	23.7	23.3	23.8	22.8
7	27.1	26.8	23.6	24.1	21.9	22.5	25.4	26.6	22.1	22.4	24.9	24.6	25.1	25.1
8	27.7	27.6	24	25.3	22.7	23.8	26.1	27.6	23.5	23.6	26.4	26	26.3	25.8
9	27.6	27.9	24.3	25.7	23.5	24.5	26.2	28.3	23.6	24.5	26.7	27.4	26.8	25.5
10	28.7	28.6	25	26.5	23.5	25.5	26.7	30	25	25.3	27.6	28.6	28.2	25.7
11	30.1	29.4	25.1	27.3	23.9	26.6	26.9	31.2	26.4	26.8	28.8	29.6	29.8	26.4
12	31.8	31.1	26.1	27.9	25.2	27.5	28.2	32.7	28.7	29.2	30.8	31.9	32.8	28.5
13	32.1	32	27	28.6	25.6	28	29.2	33.6	27.6	29.8	32.2	32.6	33.3	29.5
14	32.7	32	28.2	28.9	26	28.2	28.7	33.4	28.8	30.4	33	32.7	33.2	30.5
B	Daily food intake
Age	WT								MC4R-Cre
5	4.58	4.12	3.65	4.4	4.05	3.8	3.85	3.93	2.58	3.68	4.15	3.75	3.82	5.12	3.98	4.3
6	5.1	4.03	3.53	4.4	3.86	4	3.94	4	4.41	3.99	2.27	3.76	4.5	4.86	4.41	4.44
7	4.8	4.1	3.3	4.2	3.6	4	3.9	4	4.1	4	4.3	4	4.2	4.7	4.1	4.1
9	4.8	4.7	4	4.6	4.3	4.3	4.3	4.3	4.7	3.7	4.8	4.4	4.8	4.6	4.5	4.4
10	4.8	4.1	3.6	4	3.7	4.1	3.7	3.3	3.1	4.1	4.4	3.4	4	4.6	4	4.1
C	GTT
Minutes	WT						MC4R-Cre
0	194	124	102	91	152	170	137	114	107	132	101	93
15	322	331	312	146	340	408	363	245	298	325	251	286
30	269	354	268	149	414	309	326	300	318	322	280	244
60	289	242	166	98	341	213	217	223	220	254	216	180
90	201	165	124	134	323	174	156	148	199	186	156	170
120	167	136	102	118	224	146	146	147	128	168	152	126
D	ITT
Minutes	WT					MC4R-Cre
0	214	178	179	193	177	147	211	207	253	170	139
15	191	101	155	153	107	135	164	194	148	115	125
30	139	116	149	130	120	140	155	141	130	120	143
60	166	122	155	100	126	129	136	142	115	156	139
90	160	162	125	148	142	120	133	136	123	171	131
E	Body weight
Age	WT								MC4R-Cre
5	23	18	21.6	19.4	20.3	21	21	23.1	21	20	19.5	21	21	19.5	21.2	22.5
6	24.6	20.3	23.3	21	22.3	22.6	22.7	24.6	23.6	22.5	20.5	22.3	22.5	21.8	23.2	24.6
7	26	22.5	24.5	23.3	23.7	24.5	25	26.1	24.2	24.2	22	24.2	23.7	23.3	24.9	26.1
8	26.8	24	25.5	24	23.3	26.2	25.7	26.8	26	25	23.3	25.2	25.5	24.7	25.7	26.7
9	31.9	26	29.2	26.1	26.4	29	28.2	30.3	30	31	29.8	28.8	28	27.5	28	32
10	37.3	28.6	34.1	29	29.4	31.1	31.5	34.7	35.1	35	36.3	32.7	33.1	31.9	30.5	36.4
11	39.7	31.7	38.5	31	33.6	35.2	36.1	39.2	37.9	38.9	38.3	34.2	36.1	37.8	31.1	40.5
12	44	34.5	41.6	34.1	37.4	37.1	39.1	42.5	40.1	41.4	41	36.8	40.5	41.5	32.8	43.8
13	44.3	38.5	43.5	34.5	40	39.8	41	45	42.1	43.6	44	38.7	43.1	44.5	35.4	45.2
14	45.6	39.6	45.1	35.8	41.5	41.1	41.8	46.2	42.8	45.2	45.2	41.1	45	46.2	37.1	46
F	Daily food intake
Age	WT								MC4R-Cre
1	3.5	2.8	4	2.8	3.1	3.2	3.2	3.4	3.2	3.5	2.9	3.2	2.9	3.4	3.1	3.7
2	3.4	2.8	3.4	2.5	2.9	3.1	3.1	3.6	3.4	3.2	3.6	3.2	3.3	3.4	2.9	3.5
3	2.8	2.9	3.1	2.8	3.1	3.1	3.3	3.5	2.9	2.8	2.8	2.6	2.9	3.5	2.3	3.1
4	2.9	2.8	2.8	2.7	2.9	2.9	2.9	3.2	2.6	2.6	2.6	2.8	2.9	3.1	2.3	2.9
5	2.5	3	2.8	2.4	2.8	2.8	2.8	3	2.7	2.7	2.8	2.7	2.8	3	2.6	2.8
6	2.5	2.4	2.5	2.2	2.5	2.2	2.4	2.7	2.3	2.3	2.5	2.7	2.6	2.6	2.4	2.5
G	GTT
Minutes	WT						MC4R-Cre
0	228	213	244	134	158	203	141	285	223	268	142
15	447	447	484	365	376	437	325	545	509	343	371
30	464	445	459	342	327	494	245	480	483	414	403
60	423	270	443	228	165	388	180	417	365	451	221
90	281	212	396	187	197	398	146	355	314	363	196
120	277	198	399	177	188	326	135	286	287	314	204
H	ITT
Minutes	WT						MC4R-Cre
0	284	229	193	194	221	342	190	281	197	356	266
15	270	251	222	208	179	430	167	342	185	350	322
30	158	150	188	183	155	323	134	201	126	333	240
60	138	167	185	158	129	226	133	150	123	281	203
90	157	172	178	151	176	227	147	177	145	245	173
	Blood glucose levels
I	WT								MC4R-Cre
Fed	157	199	172	154	189	147	184	157	200	158	174	149	149	233	140	191
Fasted	147	136	152	160	131	140	158	117	147	135	137	154	154	166	113	125
	Food intake
J	WT								MC4R-Cre
Saline	0.5	0.6	1.2	0.8	0.9	1.5	0.7	1.1	0.7	0.6	0.7	0.9	1	1.1	1.3	1
MTII	0.5	0.3	0.5	0.3	0.6	0.4	0.3	0.4	0.6	0.5	0.4	0.4	0.6	0.6	0.7	0.7

## Sheet: Supplemental Figure 4
A	Change in body weight RC
Weeks	Control									MC4R-barr2-KO
4	0	0	0	0	0	0	0	0	0	0	0	0	0	0	0	0
5	1.5	1.1	2.9	1.9	1.7	2.3	2.4	1.9	1.3	1.8	1.9	0.8	0.7	2	4.3	4.3
6	2.6	3.4	4.9	2.4	4.6	5	4.2	3.4	2.5	3.7	3.4	2.6	3.7	3.8	6.2	6.5
7	3.7	5.1	5.8	3.3	5.7	6	5.3	3.9	3.4	2	4.9	3.5	4.9	4.7	8	9
8	4.4	6.2	6.8	3.8	7	7.5	5.7	5.4	3.9	7.4	6.2	4.8	5.8	5.9	7.9	9.9
9	5	7.5	6.8	4	6.9	7.8	5.3	5.5	4.1	9.7	8.7	5.6	6.5	6.2	7.4	10.1
10	4.7	7.3	7.2	4.3	6.9	6.5	7.3	5	3.7	10.1	9.1	4.8	5.8	6.3
11	5.6	9.2	6.4	3.9	7.4	3.5	8.7	5.2	4.5	12.8	12.1		6.1	6.8	13	10.2
12	6.7	10.4	8.4	6.3	10	5.2	10.8	5.5	5.6	13.9	13	5.2	8.2	8.2	16.6	12.4
B	Change in body weight HFD
Weeks	Control					MC4R-barr2-KO
0	0	0	0	0	0	0	0	0	0	0	0	0
1	3.9	-0.5	1.5	3.2	0.4	5.8	2.3	6.2	8.7	5.1	7.3	6.5
2	11.1	4.7	4	11	5.8	13.2	10.1	14.8	15.4	12.3	14.5	15.3
3	13.9	6.7	6.25	13.8	8.4	16.5	12.9	17.3	16.7	14.31	16.5	17.9
4	16.3	9.5	8.3	17.7	11.2	20.1	16.1	19.6	18.8	16.5	18.9	20.6
5	17.6	11.2	11.2	19.3	12.9	20.2	16.7	20.3	20.6	17.6	19.3	21
6	18.4	12.4	11.4	21.1	13.5	21	17.8	21.1	21.7	17.1	19	21.65
7	17.6	12.3	12.8	21.9	14.6	21.7	17.7	20.6	21.5	16.3	18.2	21.9
8	19.4	14.1	14.5	18.46	12.2	23.1	19.7	21.6	23	18.1	17	19.7
C
Age	Control								MEK1dn
9	0	0	0	0	0	0	0	0	0	0	0	0	0	0	0
10	0.3	1.7	0.5	-0.2	1.9	-0.2	1.2	-0.1	-0.4	0.9	1.4	1.8	-1.6	1.8	1.1
11	2	1.8	2.2	1.1	3.8	0.6	2.1	0.7	2.4	3.8	3.3	5.2	4.2	6.9	4.3
12	2.1	0.8	1.5	-0.1	1.7	-0.4	0.1	0.7	2.1	3.6	2.8	4.1	4.5	4.9	3.8
13	2.4	0.8	1.6	0.9	2.4	-0.4	1	1.8	1.7	3.9	2.5	3.1	3.9	3.8	3.4
14	2	1.4	1.9	1.6	3.1	0.5	1.7	1	2.8	4.6	3.4	4	5.7	2.4	3.2
15	4.2	1.8	3.6	1.3	3.4	1.6	1.9	1	3.9	6.8	6.4	6	8.9	5.1	5.3
16	11.5	7.1	9.2	6	9.2	6.7	8.2	5.8	12.2	16.2	14.3	13	16.7	15.7	13.5
17	15.9	9.93	12.06	7.13	12.18	10.1	11.7	9.1	16.83	21	17.7	16.05	20.11	18.63	16.25
18	20.5	12.9	16.7	10.9	17.2	13.35	15.2	11.8	21	26.3	22.8	19.7	24.7	23.7	20.1
19	17.5	11.7	14.7	11	17.5	12.4	13.7	10	19	22.8	21.4	17.5	23.2	20.7	19.2
20	17.32	10.96	13.71	11.19	17.44	10.69	13.47	8.92	17.62	21.14	19.67	17.43	20.78	19.96	17.54

[truncated: 6 more sheets: Supplemental Figure 5, Supplemental Figure 6, Supplemental Figure 7, Supplemental Figure 8, Supplemental Figure 10, Supplemental Figure 11]
